# Supplementary material for: Prediction of Mobility Limitations after Hospitalization in Older Medical Patients by Simple Measures of Physical Performance Obtained at Admission to the Emergency Department
Source: PLoS One. 2016 May 19;11(5):e0154350. doi: 10.1371/journal.pone.0154350 (PMC4873238; doi:10.1371/journal.pone.0154350)
Supplement: S1 Raw Data — (XLSX) [file pone.0154350.s002.xlsx]

## Sheet: PLOS
identification number	death_within_FU (1=died before the follow up visit, empty=alive at the follow up visit)	Follow_up_missing (0=not able to cooperate 1=Declined further participation 2=Lost to follow up 4=Unable to participate in the follow up visit due to health related problems)	Living_status (1=living with a partner, 2=live alone)	Residence_status (1=own home 2=senior residence 3=nursing home 4=rehabilitation unit .=missing information)	History of falls within last year (1=reports of fall within last year, 2=no falls)	Reason for missing values in the handgrip strength (2 = physical constraints related to illness)	Reason for missing values in the gaits speed test (1= decline to participate 2= physical constraints related to illness 4= physical constraints related to illness (occurred during the assessment of gait speed) 6=wheelchair users)	Reason for missing values in the Cumulated Ambulation Score (1= decline to participate)	Education (0= primary school or less, 1=skilled worker and upper secondary school leaving examination, 2=bachelor´s degree and postgraduate,.=missing information)	Weight (kilograms)	Use of walking aid at admisssion, which includes use at least one of the following: rollator, crutches or walking sticks (0= no use of walking aid 1=use of walking aid)	Orientation_Memory_Concentration_Test range, (0-28)	New mobility score 14 days before admission, range (0-9)	New mobility score at admission range, (0-9)	self-care activities includes assistance with showering, dressing, personal care and drug administration (>=1 dependent of assistance in at least one out of four activities, 0=independent)	housekeeping includes assistance with cleaning, shopping, preparing meals, drug dispensing and laundry (>=1 dependent of assistance in at least one out of four activities, 0=independent)	Barthel Index 20 (score between 1-20)	Age (years)	Gender (1=M 2=F)	Early warning score at admission, points, range (0-20)	isometric handgrip strength (kilograms)	4 meters gait speed test (seconds)	Chairstand test (1= able to rise from a chair with arms folded across the chest, 2=unable to rise from a chair without the use of the armrest, 3= unable to rise from a chair without person aid)	The Cumulated Ambulation Score (score between 0-6)	demmi item 1 (points)	demmi item 2 (points)	demmi item 3 (points)	demmi item 4 (points)	demmi item 5 (points)	demmi item 6 (points)	demmi item 7 (points)	demmi item 8 (points)	demmi item 9 (points)	demmi item 10 (points)	demmi item 11 (points)	demmi item 12 (points)	demmi item 13 (points)	demmi item 14 (points)	demmi item 15 (points)	de Morton Mobility Index 30 days after discharge (score 0-100 points)	Length of stay (days)	admission diagnosis based on ICD_10_chapter	Charlson co-morbidity Index (score between 0-30)	Physical rehabilitation 1 = physical rehabilitation for more than one session per week in the time period from discharge to the follow-up visit, 2=physical rehabilitation less than one session per week in the time period from discharge to the follow-up visit, 3= missing answer, 3=dont remember	assessors involved in testing of patients	binary Demmi variable cut of < 62 point limited mobility or >= 62 point high mobility	binary Demmi variable including patients with missing items that did not affect the mobility status (items cut of < 62 point limited mobility or >= 62 point high mobility)accordingly ID 14 41 64 147 231 312 were classified with a score >=62 and ID 20 45 65 73 102 182 214 298 300 were classified with a score < 62"	Reason for missing values in chair stand (1= decline to participate 2= physical constraints related to illness 4= physical constraints related to illness (occurred during the assessment of gait speed)
11			1	3	2		2		0			14	2	0	3		8	66.1821	2	10	25		3	0	0	0	0	0	0	0	0	0	0	0	0	0	0	0	0	0	7	J	4	2	3	1	1	2
12			1	1	1		2		0		0	16	9	9	0	1		67.1294	2	11	12.4			0	1	1	2	1	2	1	1	1	0	0	2	2	1	0	1	67	15	A	1	2	3	0	0	2
13			2	1	2				1	73.5	1	28	6	4	0	1	19	71.3347	1	6	22.6	9.17	2	6	1	0	2	1	2	0	1	1	1	0			1	0	0		1	J	2	2	2
14			2	1	1	9	9	9	0	81	1	22	7	3	0		20	81.7522	2	7	14	11.3	1	6	1	1	2	1	2	1	1	1	0	0		2	1	1	1		0	J	2	1	3		0	9
15		1	1	1	2	9	9	9	1	97.9	0	21	9	3	0	0	19	72.668	2	7	26.4	4.72	1	6																	2	J	1		3			9
16			1	1	1	9	9	9	0	53.1	1	7	6	2	0	2	19	96.7255	1	3	27.2	13	1	6	1	1	2	1	2	1	1	1	1	1	2	1	1	1	1	85	8	I	1	2	2	0	0	9
17			1	1	1		9	9	1		1	16	7	7	2	4	20	89.7194	2	4	15.6	3.86	1	6	1	1	2	1	2	1	1	1	0	0	2	2	1	1	1	74	3	J	6	1	3	0	0	9
18			1	1	2	9	9	9	1	114.5	0	16	9	9	0	0	20	73.2539	1	5.5	43.8	3.79	1	6	1	1	2	1	2	1	1	1	1	0	2	2	1	1	1	85	3	J	2	2	2	0	0	9
19			1	1	2	9	9	9	0	72.3		16	6	6	0	3	18	86.0616	2	6	25	5.04	1	6	1	1	2	1	2	1	1	1	1	0	2	2	1	1	1	85	0	R	0	2	1	0	0	9
20			1	1	1	9	9	9	1	81	1	10	5	0	0	4	16	82.7789	2	2	16.6	5.08	1	6	1	1	2	1	2	1	1	1	0		0	2	1	0	0		18	M	5	2	4		1	9
21			1	2	2	9	9	9	0	57.6	1	11	5	1	0	4	19	83.0719	2	2.5	18.4	7.88	1	5																	16	I	2	2	1			9
22			2	1	2	9	9	9	2	76.6	1	22	5	5	0	3	19	75.4716	1	2	25.6	8.53	1	6	1	1	2	1	2	1	1	1	0	0	0	0	1	0	0	44	1	R	0	2	5	1	1	9
23			1	1	1	9	9	9	1	69.2	1	13	7	5	0	1	20	79.5811	1	2	24.1	9.13	2	6	1	1	2	1	2	0	1	1	0	0	1	1	0	0	0	44	2	R	0	1	3	1	1	9
24			2	1	2	9	9	9	1	60.9	0	26	9	9	0	0	20	80.2574	2	2	24.3	4.01	1	6	1	1	2	1	2	1	1	1	1	0	2	2	1	1	1	85	1	I	1	2	2	0	0	9
25			1	1	1	9	9	9	1	69.3	1	14	6	2	0	1	18	78.1656	2	4	10.1	8.03	2	6	1	1	2	1	2	1	1	1	0	0	2	1	1	0	0	57	7	Z	2	2	2	1	1	9
26			1	1	2	9	9	9	1	72.6	1	8	7	7	0	3	20	85.744	1	5	16.4	11.97	2	6	0	1	2	1	2	1	1	1	0	0	1	2	1	0	0	53	1	R	1	2	2	1	1	9
27			1	1	1	9	9	9	1		1	18	2	2	0	3		88.0082	2	5.5	12.6	29.61	3	3	0	0	1	1	2	0	1	0	0	0	1	1	0	0	0	33	6	I	1	2	4	1	1	9
28		1	1	3	1	9	2	9	1	58	1	18	2	0	0		13	85.0048	2	9.5	14		2	4																	24	J	2		2			9
29			1	1	2	9	1	9	1	77	1	18	2	2	1	4	15	81.9603	1	3	32.8		2	5	1	0	0	1	0	0	0	0	0	0	0	0	0	0	0	15	4	N	3	2	2	1	1	9
30	1		1	1	2	9	9	9	1	73	0	26	7	2	0	0	17	73.2019	1	7	25.5	6.11	1	6																	4	J	1		2			9
31			1	1	1	9	6	9	2	65		21	1	1	3	5	2	84.6708	1	5.5	13.5			0	0	0	0	0	0	0	0	0	0	0	0	0	0	0	0	0	0	J	3	2	2	1	1	2
32			1	1	2	9	9	9	2	98.6	0		6	6	1	3	18	70.6174	2	4	6.8	9.06	1	6	0	1	1	1	2	1	1	1	0	0	1	0	0	0	0	39	7	N	3	2	4	1	1	9
33		4	1	2	1	9	9	9	0	72.9	1	19	6	4	0	2	20	86.1848	2	3.5	18.7	6.38	1	6																	9	J	1		2			9
34			2	1	1	9	6	9	0	79	0	7	0	0	2	4	2	73.9192	2	4.5	7.5		3	0	0	0	0	0	0	0	0	0	0	0	0	0	0	0	0	0	4	A	2	2	1	1	1	9
35			1	1	1	9	9	9	1	77.6	0	20	4	4	0	3	17	86.6366	2	2	13.3	8.97	2	6	0	1	2	1	2	1	1	1	0	0	2	2	1	0	0	57	1	Z	0	2	1	1	1	9
36			1	1	2	9	9	9	0		1	14	6	6	0	0	18	77.9521	2	2	16.4	9.1	1	6	1	1	2	1	2	1	1	1	0	0	1	1	1	0	0	53	1	A	0	2	1	1	1	9
37			2	1	2	9	9	9	2	75.2	0	28	8	8	0	2	20	82.2669	2	4	27.1	3.59	1	6	1	1	2	1	2	1	1	1	0	0	2	2	1	1	1	74	8	J	0	2	1	0	0	9
38			1	1	1	9	9	9	1	72.6	1	15	6	4	3	5	13	84.5448	1	5	15.9	10.45	2	5	1	1	2	1	2	1	1	1	0	0	1	2	0	1	0	57	3	N	3	2	1	1	1	9
39			2	1	1	9	9	9	0	71.1	1	24	3	3	0	2	20	83.5373	2	7	11.3	7.43	1	6	1	1	2	1	2	1	1	1	0	0	2	1	1	1	0	62	3	E	0	2	1	0	0	9
40			2	2	2	9	9	9	1	118	0	14	9	6	0	0	20	65.6345	1	4	36.8	8.03	2	6	1	1	2	1	2	0	1	1	0	0		2	0	1	1		1	R	4	2	2			9
41			2	1	2	9	9	9	1	75.5	0	24	9	9	0	0	20	75.7645	1	3	43.1	3.31	1	6	1	1	2	1	2	1	1	1	1	0		2	1	1	1		2	I	2	2	1		0	9
42			1	1	2	9	9	9	1	79.5	0	24	9	4	0	0	20	76.5969	1	8	38.9	5.98	1	6	1	1	2	1	2	1	1	1	0	0	2	2	1	1	0	67	9	J	1	2	5	0	0	9
43		1	1	1	2	9	9	9	0	73		20	5	3	0	1	19	77.7248	2	3	26.9	11.1	2	6																	8	E	1		3			9
44		1	1	1	2	9	9	9	0		1	13	7	4	0	2	20	92.0548	1	3	26.7	5.02	1	6																	2	N	0		3			9
45			1	1	1	9	9	9	0	66.6	1	6	2	2	2	6	18	79.4962	2	6.5	15.1	8.83	2	4	0	0	2	1	2	1	1	1	0	0	1	2					2	J	4	2	3		1	9
46			1	1	2	9	9	9	1	68.8	0	24	9	3	0	0		67.4689	2	3	18	7.48	1	6	1	1	2	1	2	1	1	1	1	1	2	2	1	1	1	100	2	H	0	2	1	0	0	9
47			1	1	2	9	9	9	1	84.1	1	13	6	6	0	2	20	79.7125	1	5.5	22.7	15.2	2	2	1	1	2	1	2	1	1	1	0	0		2	1	0	0		6	J	4	2	3			9
48			1	1	2	9	9	9	1	71.5	1	26	3	3	1	3	19	78.0096	1	4	18.5	5.57	2	6	1	0	2	1	2	0	1	1	0	0	2	1	1	0	0	48	1	J	1	2	1	1	1	9
49			1	2	2	9	9	9	0	69	1	25	2	2	2	5	18	77.2977	2	7.5	21	6.73	2	6	1	1	2	1	2	0	1	1	0	0	1	1	1	0	0	48	6	J	2	2	3	1	1	9
50			1	1	1	9	2	1	1		1	15	4	4	2	4	9	76.8433	1	6	5.1			0																	13	A	2	1	3			2
51			1	1	1	9	2	9	1		1	15	2	2	4	5	2	72.293	2	10	6.3		3	2																	22	J	5		1			9
52	1		1	2	2	9	9	9	1		1	6	6	0		2	19	93.295	1	4.5	14.9	15.1	1	5																	9	I	1		1
53			1	1	2	9	9	9	1	107.7	0	24	9	9	0	2	20	82.3272	2	8	22.9	6.29	1	6	1	1	2	1	2	1	1	1	0	0	2	2	1	1	0	67	2	I	2	2	4	0	0	9
54			1	2	1	9	1	9	1		1	26	6	6	2	3	15	95.4825	2	2	7.9				1	0	1	1	2	1	1	1	0	0	2	1	0	0	0	44	2	N	0	2	1	1	1	1
55			2	1	1	9	9	9	2	106.4	0	26	9	9	0	0	20	65.9877	2	6	24.4	5.36	1	6	1	1	2	1	2	1	1	1	1	0	2	2	1	1	1	85	6	J	0	2	2	0	0	9
56			2	1	2	9	9	9	1	74.3	0	24	9	9	0	0	20	66.6448	2	2	29.7	3.4	1	6	1	1	2	1	2	1	1	1	1	1	2	2	1	1	1	100	2	D	0	2	2	0	0	9
57			1	2	2	9	9	9	1	66.8	1	22	6	2	0	3	13	92.5339	2	2	9.2	15.03	3	4	1	1	2	1	0	0	1	0	0	0	1	1	0	0	0	36	2	A	0	2	1	1	1	9
58	1		1	2	1	9	9	9	1	51.4	1	16	2	2	1	6	13	87.0418	1	3.5	11.2	15.62	2	5																	2	R	0		1			9
59			1	1	1	9	9	9	1	69.8	1	24	6	6	0	2	20	92.6708	1	2	32.4	5.71	1	6	1	1	2	1	2	1	1	1	1	0	2	2	1	1	1	85	3	R	1	2	5	0	0	9
60			1	1	2	9	9	9	1	98.6	0	20	9	9	0	0	20	70.0151	1	4	42.8	2.96	1	6	1	1	2	1	2	1	1	1	0	0	2	2	1	1	1	74	0	M	0	2	1	0	0	9
61			1	1	1	9	9	9	2	38.6	1	24	4	4	0	3	19	85.5086	2	2	15.7	8.57	2	6	1	1	2	1	2	1	1	1	0	0	2	1	1	0	0	57	4	T	0	1	4	1	1	9
62			1	1	2	9	9	9	0	90.6	1	24	7	5	1	6	20	68.6571	1	7	26.8	46.93	2	6	1	1	2	1	2	0	1	0	0	0	2	2	0	0	0	48	4	E	1	1	3	1	1	9
63			1	1	2	9	9	9	2	67.1	1	28	9	6		2	20	78.2478	1	4	46.3	3.89	1	6	1	1	2	1	2	1	1	1	1	1	2	2	1	1	1	100	1	J	1	2	1	0	0	9
64			1	1	2	9	9	9	2	50.6	0	26	6	6	0	4	20	82.5407	2	7	22	6.88	1	6	1	1	2	1	2		1	1	1	0		2	1	1	1		1	J	2	1	3		0	9
65			1	1	1	9	6	9	1		0	18	0	0	4	6	4	77.6537	1	11	12		3	2			0	0	0	0	0	0	0	0	0	0	0	0	0		6	N	1	1	3		1	9
66			1	1	1	9	9	9	0	71.5	1	18	9	3	0		20	89.525	2	6.5	19.2	7.32	1	6	1	1	2	1	2	1	1	1	0	0	2	2	1	1	1	74	4	J	0	2	3	0	0	9
67			1	4	2	9	9	9	1	50.2	1	24	2	2	1		16	68.5804	2	6	16.5	8.82	2	6	0	0	0	0	0	0	0	0	0	0	0	0	0	0	0	0	10	Z	1	2	1	1	1	9
68			1	1	1	9	9	9	1	66.7	1	28	7	2	0	2	19	84.5476	2	2	11.3	4.74	1	6	1	1	2	1	2	1	1	1	0	0	2	2	1	0	1	67	1	I	1	2	1	0	0	9
70	1		1	1	2	9	9	9	0	68.7	0		4	2	0	5	19	81.1417	1	7	21.6	5.99	2	6																	3	I	5		3			9
71			1	2	2	9	9	9	1	94.2	0	25	3	3	0	6	19	84.8734	2	4	18.4	10.58	1	6	1	1	2	1	2	1	1	1	0	0	2	1	1	1	0	62	1	J	0	1	4	0	0	9
72			2	1	2	9	2	9	2	62.2	1	26	7	2	0	2	19	84.167	2	2	18.6		2	2	1	1	2	1	2	1	1	1	0	0	2	2	1	0	0	62	1	M	3	2	1	0	0	9
73			1	1	2	9	9	9	0	76.2	1	24	7	7	0	3	20	66.3956	2	2	3.8	9.34	2	6	1	1		1	2	0	1	1	0	0	2	2	1	1	0		4	N	2	2	4		1	9
74			1	1	1	9	9	9	0	68.2	0	22	9	6	0	1	20	85.1307	2	5	24.7	5.73	1	2	1	1	2	1	2	1	1	1	0	0	2	2	1	1	1	74	3	M	0	2	3	0	0	9
75			2	1	1	9	9	9	2	90.6	0	20	9	9		4	20	73.0185	1	3	25.9	4.75	1	6	1	1	2	1	2	1	1	1	1	0	2	2	1	1	1	85	1	Z	2	2	5	0	0	9
76		2	1	1	2	9	9	9	1		0	26	9	9	0	0	20	65.2895	2	2	38	3.15	1																		1	M	0		3			9
77		1	2	1	1	9	9	9	1	76.5	1	24	6	6	0	3	19	76.9418	1	4	38.7	5.56	1	5																	6	Z	2		2			9
78			2	1	1	9	9	9	1	84	1	24	9	9	0	0	20	68.8378	1	3	30.8	6.17	1	6	1	1	2	1	2	1	1	1	1	0	2	2	1	1	1	85	6	E	1	2	2	0	0	9
79			1	1	1	9	9	9	1	77.4	1	18	6	3	0	2	18	73.4182	1	4	38.5	5.93	2	5	1	1	2	1	2	1	1	0	0	0	2	0	1	0	0	48	1	J	2	2	1	1	1	9
80			1	1	1	9	9	9	2	74	0	24	9	3	0	0	20	66.0233	2	4	30.3	4.3	1		1	1	2	1	2	1	1	1	1	0	2	2	1	1	1	85	1	R	0	2	3	0	0	9
81			1	1	2	9	9	9	0	89	0	15	9	9	0	0	20	87.6468	2	8	30.3	5.58	1	6	1	1	2	1	2	1	1	1	0	0	2	2	1	1	1	74	2	J	2	2	1	0	0	9
82			1	1	2	9	9	9	1	54.6	0	21	9	9	0	0	20	83.6578	2	6.5	2	5.39	1	6	1	1	2	1	2	1	1	1	0	0	2	2	1	1	1	74	6	A	2	2	1	0	0	9
84			1	1	1		9	9	0	83.7	1	18	7	7	0	2	19	93.4346	1	8	20	6.92	2	5	1	1	2	1	2	1	1	1	0	0	2	1	1	0	0	57	4	J	0	2	3	1	1	9
85			1	2	1	9	9	9	0	85.9	1	20	6	1	0	2	16	66.8419	2	8	22.8	13.54	2	6	0	1	1	1	0	0	0	0	0	0	0	0	0	0	0	20	9	J	5	2	2	1	1	9
86			1	2	1	9	9	9	0	81.9	1	24	4	4	1		17	84.397	1	2	32.6	5.4	1	6	1	1	1	1	2	0	1	1	0	0	1	1	1	0	0	44	2	J	4	2	3	1	1	9
87		4	2	1	1		9	9	1	51.2	0	21	3	3		0	20	87.6715	2	2	16.5	5.4	1	6																	5	K	0		3			9
88			1	1	1		9	9	1	57.3	0	25	9	9	0	0	20	75.6441	2	3	21.4	4.3	1	6	1	1	2	1	2	1	1	1	1	0	2	2	1	1	1	85	1	Z	0	2	1	0	0	9
89			2	1	2		9	9	1	66.5	0	23	9	4	0	0	20	70.4312	1	5	43.9	3.6	1	6	1	1	2	1	2	1	1	1	1	0	2	2	1	1	1	85	3	J	1	2	1	0	0	9
90			2	1	2		9	9	1	64.3	0	14	9	2	1	2	19	82.9678	1	7	32.4	6.17	1	4	1	1	2	1	2	1	1	1	0	0	2	2	1	1	1	74	12	A	0	2	1	0	0	9
91			2	1	2		9	9	1	128.2	1	24	9	4	0	0	16	69.4292	2	7	31.4	5.72	1	6	1	1	2	1	2	1	1	1	1	0	2	2	1	0	1	74	12	I	0	2	1	0	0	9
92			2	1	1		9	9	0	55.2	1	22	5	5	4		14	78.1383	2	2	10.1	13.75	2	6	0	0	0	1	2	0	1	1	0	0	2	1	0	1	0	39	4	B	2	2	3	1	1	9
93			1	1	2		9	9	1	65.6	0	24	9	9	0	0	20	84.5749	2	8	17.8	4.25	1	6	1	1	1	1	2	1	1	1	0	0	2	2	1	1	1	67	1	E	1	2	4	0	0	9
94			2	2	2		9	9	0	75	0	20	9	0	0	0	20	82.9487	2	4	18.4	5.14	1	6	1	1	2	1	2	1	1	1	0	0	2	2	1	1	0	67	2	R	3	2	2	0	0	9
95			1	1	2		9	9	2	80.1	1	24	7	7	0	1	19	69.6564	2	8	10	3.91	1	6	1	1	2	1	2	1	1	1	1	0	1	2	1	1	1	74	4	J	0	2	3	0	0	9
96			1	1	1		9	9	1	74.3	1	10	6	6	2	5	15	88.8241	1	7	38	7.47		5	1	1	2	1	2	0	1	0	0	0	1	1	1	0	0	44	2	Z	1	2	1	1	1	9
97			1	2	2	9	9	9	0	61.2	1	14	6	6	0	3	18	94.1136	2	2	15	7.91	1	6	1	0	1	1	2	0	1	1	0	0	1	1	0	0	0	39	1	R	2	2	1	1	1	9
98			2	1	1		2	9	1	89.9	1	22	5	2			20	67.2444	1	10	32.8		1	6	1	1	2	1	2	1	1	1	0	0	2	2	1	0	1	67	11	G	0	2	5	0	0	9
99			1	2	2		9	9	1	96	1	26	6	6	2	5	17	83.833	1	4	20	4.47	1	6	1	1	2	1	2	1	1	1	0	0	2	2	1	1	1	74	2	R	0	2	4	0	0	9
100			1	1	1	9	9	9	2	77.2	0	26	6	6	0	1	19	70.9514	2	2	22.1	4.67	1	6	1	1	2	1	2	1	1	1	0	0	2	2	1	0	1	67	1	I	0	2	1	0	0	9
101			1	1	2		4	9	0		1	7	4	4		3	15	70.7132	2	3	15.3			3	0	0	0	1	2	0	1	1	0	0	1	1	0	0	0	33	10	Z	2	2	1	1	1	4
102			1	1	2	9	9	9	1	150.3	1	21	5	2	0	2	18	80.5476	2	2	18.6	6.46	2	5	0	1	2	1	2	0	1	1	0	0		1	1	1	0		1	E	3	2	1		1	9
103			1	2	1	9	2	9	1	100.2	1	21	7	7	1	2	16	75.6851	1	2	22.6		3	6	1	1	2	1	0	0	1	0	0	0	1	1	0	0	0	36	8	I	0	2	3	1	1	9
104			1	1	2	9	9	9	2	61.9	0	28	9	2	0	0	20	67.1376	2	5	27.1	5.43	1	6	1	1	2	1	2	1	1	1	0	0	2	1	1	1	0	62	3	I	0	2	3	0	0	9
105			2	1	2	9	9	9	2	81.9	0	28	9	9	0	0	20	65.9439	1	3	43.7	2.9	1	6	1	1	2	1	2	1	1	1	1	0	2	2	1	1	1	85	3	N	0	1	1	0	0	9
106			1	1	2	9	9	9	0		1	20	7	2	0	1		77.7331	2	4	20.8	42.93	2	4	0	1	2	1	2	0	1	0	0	0	1	2	0	0	0	41	6	A	0	2	3	1	1	9
107		1	2	1	2	9	9	9	2	77.3	0	28	9	9	0	0	20	74.3956	1	4	30.3	3.29	1	6																	2	I	0		1			9
108			2	1	1	9	9	9	1	55.8	0	28	9	9	0	1	19	77.5606	2	4	17.8	5.2	1	6	1	1	2	1	2	1	1	1	0	0	2	2	1	0	1	67	5	I	1	2	4	0	0	9
109			2	1	1	9	9	9	1	72.5	0	28	9	9	0	1	20	65.462	2	2	20.8	3.25	1	6	1	1	2	1	2	1	1	1	0	0	2	2	1	1	1	74	1	N	0	2	3	0	0	9
110			2	1	2	9	9	9	0	63	0	24	9	9	0	0	20	76.4134	2	2	21.3	3.58	1	6	1	1	2	1	2	1	1	1	0	0	2	2	1	1	1	74	1	T	0	2	3	0	0	9
111			2	1	2	9	9	9	1	72	0	26	9	3	0	0	19	79.8741	2	3	18	4.32	2	6	1	1	2	1	2	1	1	1	0	0	2	2	1	0	1	67	3	E	0	2	3	0	0	9
112			1	1	1	9	9	9	0	71.3	1	24	6	6	1	3	18	75.9069	2	10	20	6.42	1	6	1	1	2	1	2	1	1	1	0	0	2	2	1	1	1	74	2	J	1	1	5	0	0	9
113			2	1	1	9	9	9	0	98.4	1	26	6	6	0	1	20	68.5339	2	2	13.9	6.91	2	6	0	1	2	1	2	0	1	1	0	0	1	2	1	1	0	53	1	R	0	2	3	1	1	9
114			1	2	1	9	9	9	0	46.5	1	20	3	3	3	6	13	92.7447	2	7	11.6	12.56	3	3	1	0	1	1	2	0	1	0	0	0	1	1	0	0	0	36	11	J	0	2	1	1	1	9
115			1	1	2	9	9	9	0	57.2	1	28	3	3	1	5	17	90.6585	2	2	14.2	13.85	1	6	1	1	2	1	2	1	1	1	0	0	2	1	1	1	0	62	0	J	3	2	3	0	0	9
116			1	1	2	9	9	9	2	73.1	0	22	9	2	0	2	20	76.23	2	4	11.8	4.19	1	6	1	1	2	1	2	1	1	1	0	0	2	2	1	1	1	74	2	J	1	2	1	0	0	9
117			2	1	2	9	9	9	1	104	1	16	7	7	0		20	75.3128	1	2	28.7	4.7	1	6	1	1	2	1	2	1	1	1	1	0	2	2	1	1	1	85	7	J	3	2	3	0	0	9
118			1	1	1	9	9	9	1	65.4	1	7	7	7	0	3	19	81.681	2	2	16.6	4.66	1	6	1	1	2	1	2	1	1	1	1	0	2	2	1	1	1	85	1	R	0	1	1	0	0	9
119			2	3	2	9	9	9	1	82.8	1	4	6	0	4	5		74.5572	1	5	24.7	13.81	2	6	1	0	1	1	2	0	1	0	0	0	1	1	0	0	0	36	1	R	1	2	1	1	1	9
120			2	1	2	9	2	9	0	45.7	1	15	5	5	0	2	20	85.5551	2	4	16.6		2	5	1	1	2	1	2	0	1	1	0	0	1	1	0	0	0	44	15	E	2	2	4	1	1	9
121			1	1	1	9	9	9	1	70.5	0	24	4	4	1	4	15	73.5688	2	2	21.1	4.77	2	6	1	1	1	1	2	0	1	1	0	0	2	2	1	1	0	57	7	E	4	2	1	1	1	9
122			1	2	2	9	9	9	1	53.2	1	11	6	2	0	3	18	81.3333	1	3	21.1	4.32	1	6	1	0	2	1	2	1	1	1	0	0	2	1	1	0	0	53	1	Z	0	2	1	1	1	9
123			2	1	1	9	9	9	1	69.5	1	28	5	5	0	1	20	75.3812	1	4	22.8	7.2		6	1	1	2	1	2	0	1	0	0	0	2	2	1	1	0	57	3	R	1	2	4	1	1	2
124			2	1	2	9	9	9	2	59.5	1	19	1	1	0	4	12	83.4305	2	3	20.5	5.83	3	3	1	1	1	1	0	0	0	0	0	0	0	0	0	0	0	24	4	E	0	2	1	1	1	9
126			1	1	2	9	9	9	1	92.9	0	22	9	3	0	0	20	70.2998	1	2	29.1	5.46	2	6	1	1	2	1	2	0	1	1	1	0	2	1	1	0	0	57	24	J	3	1	3	1	1	9
127			1	1	1	9	9	9	2	79.3	0	26	9	9	0	0	20	68.7365	2	3	25.7	3.95	1	6	1	1	2	1	2	1	1	1	1	0	2	1	1	1	1	74	1	Z	0	2	3	0	0	9
128			2	1	2	9	9	9	0	54.8	0	28	9	6	0	0	20	71.9206	2	2	16.7	3.19	1	6	1	1	2	1	2	1	1	1	0	0	2	2	1	1	1	74	1	R	0	2	3	0	0	9
129		1	1	1	1	9	9	9	0	89.4	1	26	6	6	0	0	20	73.7413	2	12	22.9	9.35	1	6																	3	J	4		2			9
130			2	1	2	9	9	9	0	50.5	0	20	9	9	0	0	20	70.4394	2	2	31	3.18	1	6	1	1	2	1	2	1	1	1	1	0	2	2	1	1	1	85	1	Z	0	2	3	0	0	9
131			1	1	1	9	9	9	1	84.2	0	26	9	9	0	0	20	74.7406	1	2	45.9	4.34	1	6	1	1	2	1	2	1	1	1	1	0	2	2	1	1	1	85	1	S	0	2	3	0	0	9
132			1	2	1	9	9	9	0	84.2	1	18	6	6	0	3	19	70.0726	2	5	15.5	5.12	1	6	1	0	0	1	2	1	1	1	0	0	2	2	1	1	0	53	2	E	3	2	4	1	1	9
133		1	1	1	2	9	9	9	0	72.6	0		9	9	0	0	18	84.0548	1	3	34.2	4.46	1	6																	1	J	1		4			9
134	1		1	1	1	9	2	9	0	99.1	1	17	6	4	0	5	18	79.9754	1	6	23.3		2	4																	17	E	6		3			9
135			1	1	2	9	9	9	0	58.2	1	28	7	7	0	2	19	75.8631	2	5	18.1	5.28	1	6	0	1	2	1	2	1	1	1	0	0	2	2	1	1	1	67	0	T	1	1	3	0	0	9
136			1	2	1	9	2	9	1		1	16	3	1	1	6	10	81.7522	1	7	31.4		3	2	1	1	2	1	0	0	0	0	0	0	1	1	0	0	0	33	3	J	1	1	1	1	1	9
137			1	1	1	9	9	9	0	79.9	0		9	4	0	0	20	68.5667	1	4	22.6	14.26	2	6	1	1	2	1	2	1	1	0	0	0	2	2	1	1	0	62	5	I	1	1	3	0	0	9
138			2	1	2	9	9	9	1	33.9	1	22	6	6	0	1		74.6804	2	2	15.5	31.2	2	6	1	1	2	1	2	0	1	0	0	0	1	2	1	0	0	48	5	Z	1	2	3	1	1	9
139			1	1	2	9	9	9	1	70.4	1	24	6	6	0	4	18	93.3936	1	4	19.1	6.57	2	6	1	1	2	1	2	1	1	1	0	0	1	1	1	0	0	53	1	Z	3	2	1	1	1	9
140			1	1	1	9	2	9	2	84.6	1	26	6	1	0	2	18	71.8494	2	2	14.4		2	5	1	1	2	1	2	1	1	1	0	0	1	1	1	0	0	53	8	I	5	2	1	1	1	9
141			2	1	2	9	9	9	0	75	0	24	9	9	0	1	20	65.0979	1	8	35.7	4.03	1	6	1	1	2	1	2	1	1	1	0	0	2	2	1	1	1	74	1	G	1	2	4	0	0	9
142			2	1	2	9	9	9	2	75.1	0	24	9	3	0	0	18	76.271	2	4	18.3	5	1	6	1	1	2	1	2	1	1	1	0	0	2	2	1	1	1	74	2	Z	1	2	3	0	0	9
143			2	2	1	9	6	9	0		0	16	2	2	2	6	4	74.7461	2	3	9		3	0	0	0	0	1	0	0	0	0	0	0	0	0	0	0	0	8	5	N	4	2	3	1	1	9
144			1	1	1	9	9	9		67.1	0	20	6	6	0	0	20	65.9849	2	3	24.4	4.77	1	6	1	1	2	1	2	1	1	1	0	0	2	2	1	0	1	67	1	J	1	2	1	0	0	9
145			1	2	1	9	9	9	1	76.5	1	24	7	4	0	0	19	89.9055	1	2	25.7	4.98	1	6	1	1	2	1	2	1	1	1	0	0	2	2	1	0	0	62	1	E	4	2	1	0	0	9
146			2	1	1	9	9	9	1	45.9	1	17	6		0	1	17	80.386	2	4	19.6	14.42	2	3	1	1	2	1	2	1	1	1	0	0	2	1	1	1	0	62	25	D	2	2	1	0	0	9
147			1	1	2	9	9	9	1		0	20	9	4	0	0	17	73.692	2	5	24.4	2.98	1	6	1	1	2	1			1	1	1	0	2	2	1	1	1		2	J	1	2	1		0	9
148			2	1	2	9	9	9	0	69.2	0	26	9	9	0	0	20	81.3279	1	3	32.9	4.28	1	6	1	1	2	1	2	1	1	1	1	0	2	2	1	1	1	85	6	E	2	2	3	0	0	9
149			1	1	1	9	9	9	0	52.7	1	24	2	2	1	6	17	95.603	2	6	12.3	11.59		6	0	1	2	1	2	0	0	0	0	0	2	1	0	0	0	39	9	D	3	1	3	1	1	9
150			1	1	1	9	9	9	2	92	1	28	2	2	0	4	19	67.6961	2	5	22.7	5.07	1	6	0	1	2	1	2	1	1	1	0	0	2	2	1	0	0	57	9	J	5	1	2	1	1	9
151			1	2	1	9	9	9	1	67.7	0	15	8	4	0	6	20	90.2478	1	4	25.9	9.28	3	5	1	1	2	1	2	1	1	1	0	0	2	2	1	0	1	67	4	S	0	2	1	0	0	9
152		1	1	1	2	9	9	9	0	97	0	22	9	9	0	0	19	70.4066	1	3	42.3	2.9	1	6																	1	R	0		1			9
153			1	1	2	9	9	9	2	70.3	0	28	9	9	0	0	20	86.6283	1	2	31	4.1	1	6	1	1	2	1	2	1	1	1	1	0	2	2	1	1	1	85	2	I	0	2	2	0	0	9
154			2	1	2	9	9	9	0	81.1	0	20	9	9	0	1	20	77.8891	1	9	26	4.86	1	6	1	1	2	1	2	1	1	1	1	1	2	2	1	1	1	100	7	E	3	2	4	0	0	9
155			1	1	2	9	9	9	2	55.9	0	28	9	9	0	0	18	66.0917	2	5	21.6	3.85	1	6	1	1	2	1	2	1	1	1	1	0	2	2	1	1	1	85	0	K	2	2	1	0	0	9
156			1	1	1	9	9	9	1	75.3	0	18	9	3	0	1	20	70.0616	1	4	34.7	4.65		6	1	1	2	1	2	1	1	1	0	0	1	2	1	0	0	57	4	J	3	2	1	1	1	1
157			1	1	1	9	9	9	0	67.6	1	22	5	5	0	2	20	87.9069	2	5	21.5	5.42	1	6	1	1	2	1	2	1	1	1	0	0	2	2	1	1	0	67	1	J	1	2	3	0	0	9
158			2	1	2	9	9	9	2	75.4	1	26	7	7	0	0	20	80.6845	2	6	25.6	4.3	1	6	1	1	2	1	2	1	1	1	0	0							12	I	0	2	3			9
159			1	1	1	9	9	9	1	68	0	28	4	4	0	2	20	80.5503	2	3	20	17.65	1	6	0	1	2	1	2	1	1	1	0	0	2	1	1	0	0	53	4	M	0	2	3	1	1	9
160			1	2	1	9	9	9	2	75.8	1	12	7	4	1	2	17	90.9405	2	5	14.5	5.19	1	6	1	1	2	1	2	1	1	1	0	0	1	2	0	1	1	62	1	J	1	2	1	0	0	9
161			1	2	1	9	9	9	2	60.5	1	28	7	6	0	2	16	90.3326	2	2	12.4	5.91	1	6	1	1	2	1	2	1	1	1	0	0	2	2	1	0	0	62	3	Z	0	2	1	0	0	9
162			1	1	1	9	9	9	0	63.8	1		7	1	1	2	15	80.6817	2	4	17.8	14.46	3	3	0	0	2	1	0	0	1	0	0	0	1	1	1	0	0	33	7	T	1	2	1	1	1	9
163			1	3	2	9	9	9	0	113	1	8	6	4	4	4	15	75.5565	1	7	37.4	9.88	2	6	1	1	2	1	2	0	1	0	0	0	1	1	0	0	0	41	1	J	8	1	2	1	1	9
164		1	1	1	1	9	6	9	1		1	16	2	2	2	5	11	78.5462	2	7	10.9		3	2																	2	R	1		3			9
165	1		1	1	1	9	9	9	1	38.3	0	11	9	6	0	1	20	86.3107	2	6	20	7.55	2	6																	12	J	2		2			9
166			2	1	1	9	9	9	2	66.3	0	24	9	3	0	2	20	85.6947	2	4	24.6	4.2	1	6	1	1	2	1	2	1	1	1	0	0	1	2	1	0	1	62	1	J	1	2	3	0	0	9
167			1	1	1	9	9	9	0	81.5	0	15	9	9	0	0	20	71.9151	1	4	35.4	4.25	1	6	1	1	2	1	2	1	1	1	0	0	2	2	1	1	1	74	0	Z	0	2	1	0	0	9
168			1	1	2	9	9	9	1	93.3	0	24	9	2	0	0	16	67.0226	2	5	15.8	10.03	1	6	0	1	2	1	2	1	1	0	0	0	2	1	1	0	1	53	13	A	1	2	1	1	1	9
169			2	1	1	9	9	9	0	150	0	20	9	9	1	1	20	65.0787	1	3	46.6	3.64	3	6	0	0	0	1	2	0	1	1	1	0	2	2	1	1	1	53	0	Z	0	2	3	1	1	9
170			1	2	1	9	9	9	1	84.9	1	22	6	3	0	1	16	87.6222	2	4	23	8.07	2	6	0	0	2	1	2	0	1	1	0	0	1	1	1	0	0	41	3	J	0	2	1	1	1	9
171			1	1	2	9	9	9	0	81.3	0	23	9	9	0	1	20	83.4552	1	3	34.1	3.33	1	6	1	1	2	1	2	1	1	1	1	0	2	2	1	1	1	85	1	I	0	2	1	0	0	9
172			2	1	1	9	9	9	2	84.8	0	28	9	9	0	0	20	65.5825	1	4	52.8	3.5	1	6	1	1	2	1	2	1	1	1	1	0	2	2	1	1	1	85	1	M	0	2	2	0	0	9
173			1	1	1	9	2	9	0	42.2	1	16	2	2	1	5	17	75.7043	2	7	4.7		2	6	0	0	0	1	2	0	1	0	0	0	0	1	0	0	0	27	1	J	5	1	1	1	1	9
174			1	2	1	9	9	9	2	102.9	1	24	6	6	2	5	16	92.1971	2	3	17.1	7.97		6	0	0	0	1	2	0	0	0	0	0	1	1	0	0	0	27	7	K	2	2	3	1	1	9
175			2	1	1	9	9	9	1	66.1	0		9	1	0	3	20	83.0691	2	6	16.4	6.66	1	6	1	1	2	1	2	1	1	1	1	0	1	2	1	1	0	67	7	I	1	2	3	0	0	9
176			1	1	2	9	9	9	1	77.3	0	28	9	3	0	0	20	68.4134	1	7	26.4	6.48	1	6	1	1	2	1	2	1	1	1	1	0	2	2	1	1	1	85	2	J	3	2	2	0	0	9
177			1	1	2	9	9	9	2	64.6	0	26	9	3	0	1	20	79.5702	1	6	28.6	2.57	1	6	1	1	2	1	2	1	1	1	1	0	2	2	1	1	1	85	1	J	1	2	1	0	0	9
178			2	1	2	9	9	9	2	67.3	0	28	9	6	0	0	20	76.5667	1	2	36	3.96	1	6	1	1	2	1	2	1	1	1	1	0	2	2	1	1	1	85	1	I	1	2	1	0	0	9
179			1	1	2	9	2	9	0	91.1	0	24	9	1	0	2	15	69.8919	2	10	15.3		1	4	0	0	0	0	0	0	0	0	0	0	0	0	0	0	0	0	11	I	5	2	1	1	1	9
180			1	1	1	9	9	9	1	104.5	1	26	4	2		5	14	75.2964	2	7	15.1	6.06	1	5	0	1	2	1	2	1	1	1	0	0	1	1	1	0	0	48	5	J	4	2	1	1	1	9
181			2	1	1	9	9	9	1	93.6	0	24	9	3	0	1	20	66.1766	1	1.5	31	4.07	1	6	1	1	2	1	2	1	1	1	1	1	2	2	1	1	1	100	0	J	0	2	1	0	0	9
182			1	1	1	9	9	9	0	52.6	1	17	6	6	0	0	20	87.5373	1	6	30.3	15.8	1	6	1	1	2	1	2	1	1	0	0	0		1	0	0	0		2	E	0	1	4		1	9
183			1	1	2	9	9	9	1	60	1	25	6	2	1	3	20	86.8145	2	4	21.5	8.58	1	6	1	1	2	1	2	1	1	0	0	0	1	1	1	0	0	48	1	R	2	2	3	1	1	9
184		1	1	1	1	9	6	9	1		1	16	6	0	1	2	9	81.807	1	3	26.9		3	0																	11	N	0		3			9
185			2	1	1	9	9	9	0	75.9	1	22	5	5	0	0	20	76.5777	2	3	26.9	5.37	1	6	1	1	2	1	2	1	1	1	0	0	2	2	1	1	1	74	4	E	0	1	3	0	0	9
186			1	1	2	9	9	9	1	84.4	0	16	9	9	0	0	20	80.3723	1	6	37.4	8.16	1	6	1	1	2	1	2	1	1	1	0	0	2	2	1	1	1	74	0	K	0	2	3	0	0	9
187			2	1	2	9	9	9	0	94.5	1	14	6	3	0	0	20	80.4682	1	3	33.5	3.71	1	6	1	1	2	1	2	1	1	1	1	1	2	2	1	1	1	100	1	I	0	2	3	0	0	9
188			1	1	1	9	9	9	0	60.8	1	26	6	4	0	2	20	86.6256	2	7	17	6.26	1	6	0	1	2	1	2	0	1	1	0	0	2	1	1	0	0	48	16	M	0	1	3	1	1	9
189		1	1	1	2	9	9	9	1	72.2	0	24	9	9	0	0	20	85.9192	1	5	26	4.32	1	6																	1	J	1		4			9
190			2	2		9	9	9	0	67.2	1	14	6	1	1	6	18	72.668	1	2	34.1	5.81	2	6	1	1	2	1	2	0	0	0	0	0	2	1	0	0	0	41	1	G	1	2	4	1	1	2
191			1	1	1	9	9	9	0	49	1	17	5	4	2	3	17	82.7214	2	8	11.3	10.25	2	6	1	0	2	1	2	0	1	0	0	0	1	1	0	0	0	39	2	N	0	2	3	1	1	9
192			1	1	2	9	9	9	1	90.4	1	24	7	2	0	1	18	78.1739	2	5	19.5	9.85	2	6	1	1	2	1	2	0	1	1	0	0	2	2	1	0	1	62	1	R	0	2	3	0	0	9
195			1	1	2	9	9	9	2		1	26	7	3	0	1	18	84.0192	2	2	14.1	7.51	2	6	1	1	2	1	2	0	1	1	0	0	2	2	1	0	0	57	1	J	1	2	1	1	1	9
196			1	1	2	9	9	9	0	80.4	0	20	9	9	0	0	20	75.9535	1	2	43.4	4.51	1	6	1	1	2	1	2	1	1	1	1	0	2	2	1	1	1	85	0	J	1	2	3	0	0	9
197			2	1	2	9	9	9	0	49.9	1	9	6	4	0	0	19	68.1697	2	4	14.7	7.45	1	6	1	1	2	1	2	1	1	1	0	0	1	2	1	1	0	62	5	R	1	2	3	0	0	9
198			2	1	2	9	9	9	1	52.8	1	18	4	1	1	0	19	76.7255	2	5	20.1	9.48	1	6	1	1	2	1	2	1	1	1	1	0	2	2	1	1	1	85	4	J	5	2	3	0	0	9
199			1	1	1	9	9	9	2	58.7	1		9	9	0	3	19	71.9261	2	7	16.4	5.02	1	6	1	1	0	1	2	1	1	1	1	0	2	2	1	1	0	62	5	J	1	2	3	0	0	9
200			2	1	1	9	9	9	0	58.6	0	24	4	4	1	0	18	78.0342	2	2	6.6	11.42	2	5	0	1	2	1	2	1	1	1	0	0	1	2	0	0	0	48	1	E	3	1	3	1	1	9
201			2	1	1	9	9	9	1	59.8	1	20	6	6	0	0	19	68.5996	1	2	35.8	6.44	1	6	1	1	2	1	2	1	1	1	0	0	2	2	1	1	1	74	2	E	2	2	3	0	0	9
202			1	3	1	9	6	9	1		0	0	2	2	3	5	11	94.308	2	5	12.6		3	2	0	0	0	1	0	0	0	0	0	0	0	0	0	0	0	8	1	Z	1	2	3	1	1	9
204			2	1	1	9	9	9	1	55	0	10	4	4		1	16	75.8877	2	2	16.9	18.44	1	5	1	1	2	1	2	1	1	1	0	0	2	2	1	1	0	67	8	K	1	2	3	0	0	9
205			2	1	1	9	9	9	2	72.6	1	20	5	4	0	0	20	74.7543	1	2	37.4	4.99	1	6	1	1	2	1	2	1	1	1	0	0	2	2	1	0	1	67	0	E	1	2	3	0	0	9
206			1	1	1	9	9	9	2	93	0	22	9	5	0	0	20	73.2129	2	4	22.2	4.24	1	6	0	1	2	1	2	1	1	1	0	0	2	2	1	1	1	67	0	M	1	1	1	0	0	9
207			1	1	1	9	9	9	2	48.4	0	25	9	1	0	0	15	73.4675	2	6	19.3	9.08	1	6	1	1	2	1	2	1	1	1	1	0	1	1	0	1	0	57	3	M	1	2	1	1	1
208			1	1	2	9	9	9	1	85	0	3	7	7	0	1	20	87.9562	1	2	22.5	8.19	1	5	1	1	2	1	2	1	1	1	0	0	2	2	1	0	0	62	14	J	0	2	1	0	0
209			1	3	2	9	6	9	1		0	11	0	0	4	6	2	80.9227	2	10	7.9		3	0	0	0	0	0	0	0	0	0	0	0	0	0	0	0	0	0	0	J	3	2	1	1	1	9
210			1	1	1	9	9	9	1	65.2	0	18	9	9	0	0	20	88.0602	1	4	22.4	5.58	1	6	1	1	2	1	2	1	1	1	0	0	2	2	1	1	0	67	15	J	0	2	6	0	0	9
211			1	1	2	9	2	9	1	58.7	1	20	6	2	2	4	10	93.9713	2	3	12.2		3	3	1	1	2	1	2	1	1	1	0	0	1	1	1	0	0	53	32	M	0	2	1	1	1	9
212	1		1	2	1	9	6	9	1		1		0	0	3	6	2	94.4476	2	9	7.1		3	0																	4	I	1		1			9
213			1	1	2	9	9	9	1	75.8	0	26	9	9	0	1		82.8556	2	5	19.3	4.83	1	6	1	1	2	1	2	1	1	1	0	0	2	2	1	0	1	67	3	J	0	2	3	0	0	9
214			1	1	1	9	9	9	1	46.6	1	18	4	3	0	3	20	95.4086	2	5	18.4	5.25	1	6	0	1	2	1	2	0	1	0			0	1	1	0	0		3	Z	1	2	3		1
215			1	1	1	9	6	9	1		1	21	4	3	1	3	12	90.2396	1	3	37.3		3	2	1	1	2	1	2	0	0	0	0	0	1	0	0	0	0	36	2	I	0	2	1	1	1	9
216			2	9	1	9	9	9	1	89.7	0	16	9	5	0	1	18	78.7324	1	6	41.1	5.96	1	6	1	1	2	1	2	1	1	1	1	0	2	2	1	0	1	74	2	N	2	2	6	0	0	9
217			1	1	1	9	9	9	0	74.3	1	26	6	6	0	1	19	88.7967	1	4	17.4	6.58	2	6	1	1	2	1	2	0	1	1	0	0	2	1	1	0	0	53	2	D	5	2	4	1	1	9
218			1	1		9	4	9	1	89.3	0	26	6	0	0	2	20	81.7358	2	2	10		1	4	1	1	2	1	2	1	1	1	0	0	2	2	1	1	1	74	0	Z	0	2	6	0	0	9
219			1	1	2	9	9	9	1	67.5	0	26	9	9	0	1	18	83.2799	2	2	11	4.71	1	6	1	1	2	1	2	1	1	1	0	0	2	2	1	0	0	62	1	I	2	2	1	0	0	9
220	1		1	1	1	9	4	9	1		1	15	3	0	0	3	9	86.6639	2	7	12		3	0																	5	A	4		1			4
221			2	1	2	9	9	9	1	102.4	0	13	9	9	0	3	20	69.8179	1	11	49.7	4.12		6	1	1	2	1	2	1	1	1	1	0	2	2	1	1	1	85	4	J	0	2	6	0	0	9
222			2	1	1	9	9	9	1	78.2	0	28	9	9		0	20	67.0554	1	4	39.6	3.41	1	6	1	1	2	1	2	1	1	1	1	1	2	2	1	1	1	100	1	A	1	2	3	0	0	9
223			1	1	2	9	9	9	0	52.3	0	11	9	9	0	1	20	83.8576	2	2	17.6	3.76	1	6	1	1	2	1	2	1	1	1	0	0	2	2	1	0	1	67	0	I	0	2	3	0	0	9
225		4	2	1	2	9	9	9	1	71.9	0	26	9	9	0	0	20	72.1889	1	3	47.2	4.02	1	6																	1	I	0		1			9
226			2	1	2	9	9	9	1	85.3	1	28	6	3	0	0	19	73.8207	2	2	20.6	3.91	1	6	0	1	2	1	2	1	1	1	0	0	1	2	1	0	1	57	1	N	1	2	1	1	1	9
227			1	1	2	9	9	9	1	62	0	20	8	8	0	1		76.5667	2	3	18.3	6.1	1	6	0	1	2	1	2	1	1	1	0	0	2	2	1	1	1	67	0	Z	0	2	1	0	0	9
228			1	1	2	9	9	9	1	59.2	1	18	2	2	2	3	16	91.7235	2	7	9.4	17.55	2	6	0	1	2	1	2	0	1	1	0	0	1	1	1	0	0	44	1	J	1	2	1	1	1	9
229	1		1	1	1	9	9	9	0	63.9	1	17	4	0	3	5	10	88.1369	2	5	18.6	15.21	2	4																	13	I	4		1			9
230			1	1	1	9	9	9	0	72	1	24	6	0	0	1	20	69.1472	2	2	26.5	6.68	1	6	1	1	2	1	2	1	1	1	0	0	2	2	1	0	0	62	1	Z	0	2	4	0	0	9
231			1	1	2	9	9	9	0	87.5	0	22	9	0	0	0	20	76.3778	2	7	19.1	5.08		6	1	1	2	1	2	1	1	1	1	0	2		1	1	1		3	J	2	2	9		0	2
232		0	2	1	2	9	9	9	2	88.6	1		5	4	2		18	80.4846	1	5	34.7	4.26	2	6																	8	A	3		1			9
233			1	3	1	9	9	9		109.9	0	24	9	9	0	6	18	66.2943	1	2	19.2	5.68	2	6	1	0	2	1	2	0	1	1	0	0	2	2	1	0	0	53	2	I	4	2	1	1	1	9
234			1	1	1	9	9	9	0	64.6	0	18	9	3	0	1	19	74.0287	2	2	19.7	5.64	1	4	1	1	2	1	2	1	1	1	0	0	2	2	1	1	1	74	2	R	1	2	1	0	0	9
235			2	1	2	9	2	9	1	95	0	28	9	0	0	0	11	69.4949	2	5	30.6			0	0	0	0	1	2	1	1	1	0	0	2	1	0	0	1	41	11	A	0	2	6	1	1	2
236			1	1	2	9	9	9	0	44.4	0	7	6	6	0		17	92.2327	2	3	16.4	4.47	1	6	1	1	2	1	2	1	1	1	0	0	1	2	1	0	0	57	1	J	0		1	1	1	9
237			1	1	2	9	9	9	1	78.1	0	26	9	9	0	0	18	72.7392	2	5	17.4	4.57	1	6	1	1	2	1	2	1	1	1	1	0	2	2	1	1	0	74	1	R	0	2	1	0	0	9
238			1	1	1	9	9	9	1	80.7	0	22	9	9	0	0	20	70.3929	2	3	27.9	3.49	1	6	0	0	2	1	2	1	1	1	0	0	2	2	0	1	0	53	2	T	1	2	6	1	1	9
239			1	1	2	9	9	9	1	47	1	26	4	2	0	1	20	87.4333	2	2	17.4	4.63	1	6	1	1	2	1	2	1	1	1	0	0	2	2	1	1	1	74	1	R	0	1	6	0	0	9
240		4	2	1	1	9	9	9	1	76.2	0	26	9	9	0	3	19	77.1773	1	2	21.9	4.26	1	6																	13	A	1		6			2
241			9	1	2	9	9	9	1	80.9	0	24	5	5	0		20	79.4004	2	2	12.3	4.39		6	1	1	2	1	2	1	1	1	0	0	2	2	1	1	0	67	0	I	2	2	6	0	0	9
242			2	1	1	9	9	9	1	68.1	1	22	3	3	4	2	10	83.4689	1	2	25.5	11.31	2	6	0	0	2	1	2	0	1	1	0	0	1	1	0	0	0	39	5	D	2	2	6	1	1	9
243			1	1	2	9	9	9	1	84.3	1	28	6	6	0	3	20	80.3176	2	2	28.8	3.46	1	6	1	1	2	1	2	1	1	1	0	0	2	2	1	1	1	74	0	I	2	2	1	0	0	9
244			1	1	2	9	9	9	0	95.5	1	22	6	4	1	2	19	76.1396	1	4	26	8.38	2	6	1	1	2	1	2	1	1	0	0	0	1	2	1	1	0	57	8	J	6	2	3	1	1	9
245			1	1	2	9	9	9	0	77	0	28	9	9	0	0	19	67.5127	2	8	26.5	3.52	1	6	0	0	0	1	2	1	1	1	0	0	2	2	1	0	1	48	2	J	2	2	3	1	1	9
246			2	1	2	9	9	9	0	72.2	1	28	6	6	1	1	18	77.347	2	6	21.8	4.91	1	6	1	1	2	1	2	1	1	1	0	0	2	2	1	1	1	74	1	R	2	2	4	0	0	9
247		1	9	3	1	2	6	9	1		1	14	3	0	1		11	75.4251	2	5				0																	2	N	1	3	6			2
248			2	1	2	9	9	9	1	43	0	26	9	6	0	0	19	66.1328	2	7	19.4	3.39	1	6	1	1	2	1	2	1	1	1	1	0	2	2	1	1	1	85	1	J	1	2	3	0	0	9
249			1	1	2	9	9	9	2	55.5	1	26	6	0	1	0	19	73.7029	1	6	32.6	5.14	1	6	1	1	2	1	2	1	1	1	1	1	2	1	1	1	1	85	3	J	2	2	1	0	0
250			1	1	1	9	9	9	0	89.3	0	22	2	2	2	5	14	78.9514	2	3	17.5	11.18	2	3	0	1	2	1	0	0	1	0	0	0	1	1	0	0	0	33	11	E	3	2	3	1	1	9
251			1	1	1	9	9	9	0	76	0	22	9	6	0	0	20	66.8802	1	2	29	8.75	1	6	1	1	2	1	2	1	1	1	1	0	2	2	1	1	1	85	4	N	3	2	4	0	0	9
252			1	1	1	9	9	9	1	59.6	1	26	7	6	0	2	20	88.3066	2	5	15.9	6.22	1	6	1	1	2	1	2	1	1	1	0	0	2	1	1	0	1	62	3	N	0	2	3	0	0	9
253			2	1	2	9	9	9	1	74.2	1	18	6	5	0	3	20	82.7159	1	3	16.4	8.19		6	1	1	2	1	2	1	1	1	0	0	2	1	1	0	0	57	1	I	2	2	3	1	1	9
254			1	1	2	9	9	9	1	128.2	1	26	5	5	0	2	19	65.2923	2	2	23.1	5.4	2	6	0	1	2	1	2	1	1	1	1	1	2	2	1	0	1	74	1	M	2	2	3	0	0	9
255			1	1	2	9	9	9	0	53.1	0	28	9	6	0	0	19	69.1088	2	11	30.4	3.47	1	6	1	1	2	1	2	1	1	1	1	0	2	2	1	1	1	85	3	J	0	2	3	0	0	9
256			1	1	2	9	9	9	0	58.3	1	14	7	3	0	2	20	91.7399	2	6	12.3	8.16	1	6	1	1	2	1	2	1	1	1	0	0	1	1	1	0	0	53	7	J	1	2	3	1	1	9
257			1	1	2	9	9	9	0	80.2	1	8	4	2	1	4	15	82.9651	2	7	12.6	11.75	1	6	0	1	2	1	2	1	1	1	0	0	2	1	1	0	0	53	9	J	0	2	1	1	1
258			1	2	1	9	9	9	1	73.4	1	10	8	8	0	3	19	94.193	1	4	19.1	5.58	2	6	1	1	2	1	2	1	1	1	1	0	2	2	1	1	0	74	1	I	6	2	4	0	0	9
260			2	1	1	9	9	9	1	76.2	1	20	2	2	2	2	16	89.6756	2	8	13.9	8.51		6	1	1	2	1	2	1	1	1	0	0	2	2	1	0	0	62	0	J	2	2	3	0	0	9
261			1	1	1	9	9	9	1	79.7	1	14	7	1	0	3	14	92.5448	2	5	15.4	13.91	2	3	0	0	2	1	2	0	1	1	0	0	1	2	1	0	0	44	5	N	0	2	1	1	1	9
262		1	2	1	1	9	9	9	2	48	0	25	9	2	0	0	20	66.6858	2	6	25	4.95	1	6																	4	J	0		3			9
263		1	1	1	1	9	9	9	0	106.5	1	24	7	7	0	4	20	67.0801	1	2	29.1	8.05	3	6																	7	R	4		3			9
264			2	1	1	9	9	9	1	75.9	0	26	5	0	0	0	19	69.8809	2	2	19.1	4.92	1	6	1	1	2	1	2	1	1	1	0	0	2	2	1	1	1	74	0	E	3	2	1	0	0	9
265			1	1	2	9	9	9	1	70.2	0	24	9	9	0	0	18	88.9555	1	2	38.7	4.72	1	6	1	1	2	1	2	1	1	1	1	0	2	2	1	1	1	85	0	R	1	2	3	0	0	9
266			2	1	1	9	9	9	1	63.5	0	28	9	9	0	0		75.5181	2	3	22.4	3.33	1	6	1	1	2	1	2	1	1	1	0	0	2	2	1	1	1	74	1	Z	0	2	1	0	0	9
267	1		9	1	1	9	2	9	0		0	22	9	6	0	1	17	75.5756	1	7	38.7		2	6																	1	J	2		6			9
268			2	1	2	9	9	9	1	102	1	28	9	9	0	0	20	67.4387	2	2	28.7	2.81	1	6	0	1	2	1	2	1	1	1	1	0	2	2	1	1	1	74	1	I	0	2	1	0	0	9
269			9	1	2	9	9	9	2	95	0	26	9	2	0	0	19	65.6619	1	2	42	3.9	1	6	1	1	2	1	2	1	1	1	0	0	2	2	1	1	1	74	3	A	0	2	8	0	0	9
270			2	1	2	9	9	9	0	80.7	0	26	9	9	0	0	20	76.0986	1	1.5	37.5	3.6	1	6	1	1	2	1	2	1	1	1	1	0	2	2	1	1	1	85	7	I	0	2	1	0	0	9
271			1	1	2	9	9	9	2	78.1	0	28	9	6	0	2	20	84.5859	1	5	22.7	4.18	1	6	1	1	2	1	2	1	1	1	0	1	2	2	1	1	1	85	1	M	0	2	3	0	0	9
272			1	2	1	9	9	9	0	94.2	1	7	6	6	0	3	19	74.924	1	5	31.1	5.84	1	6	1	1	2	1	2	1	1	1	0	0	1	2	1	0	0	57	1	Z	6	1	3	1	1	9
273			2	1	2	9	9	9	2	123.2	1	22	5	3	0	1	20	66.2533	1	2	24.5	7.1	2	6	1	1	2	1	2	0	1	1	0	0	0	2	0	0	0	44	2	J	4	2	1	1	1	9
274		4	1	1	1	9	4	9	1		1	13	7	1	0	4	18	85.1335	2	8	16.4			5																	19	J	1		8			4
275			1	1	1	9	9	9	1	58.2	1	18	2	2	1	3	19	81.1663	2	7	14.4	7.22	1	6																	4	J	1	2	3			9
276			1	1	1	9	6	9	2		1	5	3	2	1	5	12	87.2498	2	10	7.8		3	3	0	1	2	1	2	0	1	0	0	0	1	1	0	0	0	39	10	I	2	1	1	1	1	9
277		1	1	1	1	9	9	9	1	80.8	1	14	6	6	0	5	19	71.9343	2	3	15.3	9.02	2	6																	1	I	2		3			9
278		4	1	2	1	9	2	9	0		1	24	2	2	0	4	14	77.5058	2	2	15.8		3	3																	7	N	6		3			9
279			2	1	2	9	9	9	1	69.8	0	20	9	9	0	0	20	71.885	2	3	22.4	4.74	1	6	1	1	2	1	2	1	1	1	1	0	2	2	1	1	1	85	1	Z	0	2	6	0	0	9
280			1	1	1	9	9	9	0	50.5	1	24	2	1	2	3	15	89.3279	2	1	12.4	11.55	1	6	1	1	2	1	2	0	1	1	0	0	2	1	1	0	0	53	1	N	3	2	3	1	1	9
281	1		2	1	2	9	9	9	0	27.2	0	22	7	2	1	1	17	75.4086	2	5	2.8	9.98	2	6																	20	R	2		1			9
282			1	1	1	9	9	9	0	31.8	1	14	6	2	0	3	15	92.5202	2	5	8.7	8.07	2	5	1	1	2	1	2	1	1	1	0	0	1	1	1	0	0	53	4	S	0	2	1	1	1	9
283			1	2	1	9	9	9	0	56	1	17	2	0	4	4	14	75.5784	2	5	18.9	8.05	1	6	1	1	2	1	2	1	1	1	0	0	1	2	1	0	0	57	3	J	1	2	1	1	1
284			1	2	1	9	9	9	0	78	1	22	6	2	0	3	16	82.7461	2	2	12.6	6.05	1	6	1	1	2	1	2	0	1	1	0	0	2	1	0	0	0	48	7	E	0	2	8	1	1	1
285			1	1	2	9	6	9	1	56.2	1	22	3	2	3	6	10	69.7495	2	4	17.7		2	3	1	1	2	1	2	0	1	1	0	0	1	1	1	0	0	48	10	E	3	2	8	1	1	9
286			2	1	2	9	9	9	1	67.8	0	24	6	6	0	1	20	76.6735	1	2	41.3	5.09	1	6	1	1	2	1	2	1	1	1	1	0	2	2	1	1	1	85	2	I	2	2	1	0	0
287			1	1	2	9	9	9	2	64.4	0	13	9	9	0	0	20	83.9452	2	3	20.1	5.16	1	6	1	1	2	1	2	1	1	1	0	0	2	2	1	0	1	67	28	D	0	2	6	0	0	9
288	1		1	1	1	9	6	9	1		0	11	0	0	4	6	2	82.9733	1	2	18.3		3	0																	1	T	0		1			9
289			2	1	2	9	9	9	2	84.3	0	24	9	9	0	0	20	77.6099	1	2	51.1	3.37	1	6	1	1	2	1	2	1	1	1	1	0	2	2	1	1	1	85	2	R	2	2	6	0	0	9
290			1	1	1	9	9	9	2	57.4	1	12	6	2	0	2	20	91.4689	2	3	15.1	6.8	1	6	1	1	2	1	2	1	1	1	0	0	2	2	1	1	1	74	2	M	3	2	8	0	0	9
291	1		1	1	1	9	6	9	0		0	6	5	3		3	3	89.5852	2	5	12.5		3	1																	8	M	1		1			9
292	1		1	3	1	9	9	9	1	62.3	1	10	4		3	6	11	85.1389	2	9	17.3	39.01	2	4																	7	J	3		8			9
293			2	1	2	9	9	9	1	77.1	0	20	9	9	0	0	20	65.4867	1	3	34.7	3.91	1	6	1	1	2	1	2	1	1	1	1	0	2	2	1	1	1	85	1	G	0	2	1	0	0	9
294			2	1	2	9	9	9	0	78.5	0	18	6	6	0	2	18	65.1417	1	11	39.4	5.75	1	6	1	1	2	1	2	1	1	1	0	0	2	2	1	1	1	74	8	J	1	1	1	0	0	9
295			2	1	2	9	9		1	73.5	1	12	6	6	1	4	20	84.627	2	5	13.3	7.17	2	6	1	1	2	1	2	1	1	1	1	0	2	2	1	1	1	85	1	I	3	2	8	0	0
297			1	1	2	9	9	9	0	68.4	0	18	9	1	0	2	18	66.768	2	3	35.8	7.24	1	4	1	1	2	1	2	1	1	1	1	0	2	2	1	1	1	85	3	N	5	2	8	0	0	9
298			1	1	1	9	9	9	1	129.8	0	24	9	9	0	0	18	67.436	1	2	43.7	5.51	1	6	0	1	2				1	1	0	0	1	2	1	0	1		4	E	4	2	1		1	9
299			2	2	2	9	9	9	1	57.9	1	11	7	3	2	4	17	92.1889	2	5	14.1	5.28	1	6	1	1	2	1	2	1	1	1	0	0	2	2	1	1	1	74	0	K	3	2	1	0	0	9
300			1	1	1	9	9	9	2	72	1	18	6	6	1	4	15	87.885	1	2	28.3	10.47	2	6	1		2	1	2	1	1	0	0	0	2	1	1	0	0		4	J	1	2	1		1
301			2	1	2	9	9	9	0	104.2	1	18	8	5	0	0	20	73.3196	1	2	42.1	5.67	1	6	1	1	2	1	2	1	1	1	1	0	2	2	1	1	1	85	45	A	4	1	3	0	0	9
302			1	1	2	9	9	9	1	103.6	0	22	9	9	0	0	17	83.7454	1	2	30.2	3.66	1	6	1	1	2	1	2	1	1	1	1	0	2	2	1	1	1	85	12	N	1	2	1	0	0	9
303			1	1	2	9	9	9	2	95.2	0	22	9	0	1	0	19	67.0472	2	2	25.8	5.07	1	6	1	1	2	1	2	1	1	1	0	0	2	2	1	1	1	74	3	N	0	2	8	0	0	9
304			1	2	2	9	6	9	1		1	26	3	3	3	5	6	74.1081	2	7	16.3		3	0	0	1	2	1	2	1	1	0	0	0	1	1	0	0	0	41	12	J	1	1	8	1	1	9
305			1	1	1	9	9	9	1	63	1	14	7	3	1	2	17	89.8453	2	2	17.2	6.66	1	6	1	1	2	1	2	1	1	1	0	0	2	2	1	1	1	74	0	R	1	2	1	0	0	9
306			1	2	1	9	9	9	0	52.5	1	24	3	2	1	5	11	87.6057	2	2	9.6	13.17	2	4	0	1	2	1	2	0	0	0	0	0	1	2	0	0	0	39	1	K	3	2	8	1	1	9
307			2	1	2	9	9	9	1	75.8	0	28	9	9	0	0	19	76.1396	1	8	42.8	3.87	1	6	1	1	2	1	2	1	1	1	1	0	2	2	1	1	1	85	1	J	1	2	1	0	0	9
308			1	3	2	9	9	9	1	60.4	1	22	3	3	3	6	15	90.5599	2	3	9.8	8.88	2	6	0	1	2	1	2	0	0	0	0	0	2	1	0	0	0	39	1	E	0	1	1	1	1	9
309		1	1	3	1	9	6	9	1	78.6	1	16	3	0	4	6	4	90.2861	1	7	32.5		3	2																	3	J	0		1			9
310			1	1	1	9	9	9	1	51.1	1	26	1	1	3	5	6	66.0862	2	7	17.8	18.06	2	3	0	0	0	0	0	0	0	0	0	0	0	0	0	0	0	0	5	S	2	1	1	1	1	9
311			2	1	2	9	9	9	1	60.2	1	26	4	4	0	0	18	68.6543	2	7	9.4	9.38	2	6	1	1	2	1	2	0	1	0	0	0	2	1	0	0	0	44	2	J	1	2	1	1	1	9
312			1	1	2	9	9	9	1	94.6	0	20	9	9	0	0	20	68.0438	1	2	45.6	4.06	1	6	1			1	2	1	1	1	1	0	2	2	1	1	1		5	A	0	2	3		0	9
313			1	1	2	9	9	9	0	68.1	0	18	9	6	0	0	18	75.2307	2	3	22.4	3.6	1	6	1	1	2	1	2	1	1	1	0	0	2	2	1	1	1	74	1	I	0	2	1	0	0	9
314			2	1	2	9	9	9	1	97.1	0	26	9	0	0	0	18	67.5181	2	6	20	6.27	2	6	1	1	2	1	2	1	1	1	0	0	2	2	1	1	1	74	5	A	0	2	1	0	0	9
315	1		1	1	1	9	2	9	1	82.7	1	19	6	2		5	9	80.8022	1	7	24.9		2	3																	17	J	5		1			9
316			2	1	1	9	9	9	2	100.1	0	20	9	9	0	0	20	71.5537	1	2	51.5	3.03	1	6	1	1	2	1	2	1	1	1	1	0	2	2	1	1	1	85	1	I	3	2	1	0	0	9
317			2	1	1	9	9	9	1	62.5	1	16	7	7	0	1	20	75.3128	2	3	17.2	6.1	1	6	1	1	2	1	2	1	1	1	0	0	2	2	1	0	1	67	1	S	0	1	8	0	0	9
318			1	1	2	9	9	9	1	68.4	1	24	7	7	0	0	18	90.1109	2	2	19.6	3.37	1	6	1	1	2	1	2	1	1	1	0	0	2	2	0	0	1	62	0	Z	1	2	1	0	0	9
319			2	1	1	9	9	9	1	95.5	1	12	4	4	1	5	19	76.9555	2	2	25.9	9.25	1	6	1	1	2	1	2	1	1	1	0	0	1	2	1	0	0	57	1	R	2	2	8	1	1	9
320			1	2	1	9	9	9	1	66.6	1	13	4	4	0	5	17	80.9281	1	2	20.4	5.28	1	6	1	1	2	1	2	1	1	0	0	0	2	2	1	0	1	62	1	I	3	1	1	0	0	9
321			1	2	1	9	6	9	0		1	11	4	0	3	5		83.6797	1	2	13.7		3	0	0	0	0	0	0	0	0	0	0	0	0	0	0	0	0	0	8	E	1	2	8	1	1	9
322			1	3	1	9	6	9	0		1	25	3	0	4	6	2	85.5688	2	6	15.5		3	0	0	0	0	1	0	0	0	0	0	0	0	0	0	0	0	8	3	J	0	1	1	1	1	9
324			1	1	1	9	9	9	0	61.6	1	14	6	6	0	0	18	87.373	2	4	18.6	6.88	1	6	1	1	2	1	2	1	1	1	0	0	2	1	1	0	0	57	0	R	3	2	1	1	1	9
325			1	1	2	9	9	9	1	38.9	1	20	7	7	0	3	19	68.512	2	8	17.2	7.73	1	6	1	1	2	1	2	1	1	1	1	0	2	2	1	1	1	85	6	J	1	2	3	0	0	9
326			1	1	2	9	9	9	0	78.2	1	26	5	4	0	0	18	68.8652	1	7	37.7	6.87	1	6	1	1	2	1	2	1	1	1	0	0	2	2	1	1	1	74	2	J	2	2	3	0	0	9
327			2	2	1	9	9	9	0	90.5	0	22	9	3	0	2	20	78.757	1	4	27.6	6.54	1	6	1	1	2	1	2	1	1	1	0	0	2	2	1	0	1	67	0	J	2	2	1	0	0	9
328			1	1		9	9	9	1	47.6	1	9	7		0	2	20	84.4901	2	3	10.6	7.3	2	6	1	1	2	1	2	1	1	1	0	0	2	2	1	0	0	62	1	R	0	1	1	0	0	9
329			1	1	1	9	9	9	1	48.1	0	16	9	3	3	1	15	74.193	2	2	12.3	12.8	1	3	1	1	1	1	2	1	1	1	0	0	1	2	1	0	0	53	13	G	0	2	1	1	1	9
330			2	1	2	9	9	9	1	90.5	0	28	9	9	0	0	18	70.1821	1	5	39.3	4.33	1	6	1	1	2	1	2	1	1	1	1	0	2	2	1	0	1	74	1	E	3	2	1	0	0	9
331			2	1	1	9	9	9	0	81.4	1	22	6	4	0	1	20	78.308	2	2	19.4	4.12	1	6	1	1	2	1	2	1	1	1	0	0	2	2	1	1	1	74	1	D	1	2	1	0	0	9
332			2	1	2	9	9	9	1	65.5	0	28	9	9	0	0	20	74.0643	2	2	20.5	3.72	1	6	1	1	2	1	2	1	1	1	1	0	2	2	1	1	1	85	1	I	0	2	6	0	0	9
333			2	1	2	9	9	9	0	94	1	24	6	5	0	1	18	74.7105	1	4	32.5	6.32	1	6	1	1	2	1	2	1	1	1	0	0	2	1	1	0	0	57	1	Z	3	1	6	1	1	9
334			1	1	2	9	9	9	0	104.8	1	20	7	0	1	1	14	78.1218	2	2	13.6	8.75	2	6	1	1	2	1	2	1	1	1	0	0	2	2	1	0	0	62	3	E	0	1	8	0	0	9
335			1	1	1	9	9	9	0	43.7	1	22	5	0	0	4	19	81.0595	2	6	20.8	8.74	2	6	1	1	2	1	2	0	1	1	0	0	1	1	0	0	0	44	1	G	0	2	8	1	1	9
336			2	1	2	9	9	9	0	84.4	0	12	9	4	0	4	20	68.6735	2	2	30.5	4.32	1	6	1	1	2	1	2	1	1	1	1	0	2	2	1	1	1	85	0	Z	5	2	8	0	0	9
337	1		1	1	2	9	9	9	0	49.7	0	9	9	9	0	0	20	87.9425	2	4	18.4	7.94	1	6																	1	R	0		8			9
338			2	1	2	9	9	9	1	72	0	26	9	9	0	0	20	80.9008	1	6	36	3.15	1	6	1	1	2	1	2	1	1	1	1	1	2	2	1	1	1	100	8	K	0	2	8	0	0	9
339			1	1	2	9	9	9	2	79.7	0	28	9	9	0	0	19	69.3498	2	2	20.9	4.08	1	6	1	1	2	1	2	1	1	1	0	0	2	2	1	1	1	74	1	Z	1	2	4	0	0	9
340			1	1	1	9	9	9	1	80.4	0	19	9	9	0	1	20	81.5305	1	3	35.6	5.51	1	6	1	1	2	1	2	1	1	1	1	0	2	2	1	0	1	74	1	T	0	2	3	0	0	9
341			1	1	2	9	9	9	0	53	0	11	3	2	0	1	17	72.7447	2	5	15.4	8.28	1	5	1	1	2	1	2	1	1	1	0	0	2	2	1	1	1	74	4	I	1	2	3	0	0	9
342			1	1	2	9	9	9	0	56	1	16	9	9	0	3	18	77.5031	2	2	17.3	6.31	1	6	1	1	2	1	2	1	1	1	0	0	2	2	1	1	1	74	1	E	2	2	8	0	0	9
343		1	1	1	2	9	9	9	1	58	0	24	6	0	1	3	19	74.694	2	4	21.1	5.25	1	6																	15	J	1		8			9
344			1	1	2	9	9	9	1	86.5	1	24	6	3	0	2	19	79.4415	2	7	12.7	14.44	2	6	1	1	2	1	2	1	1	1	0	0	2	2	1	1	0	67	6	N	0	2	8	0	0	9
345			2	1	1	9	1	9	1	96	1	26	6	2	1	1	17	75.9014	1	3	43.7		2	4	1	1	2	1	2	0	1	1	0	0	1	1	1	0	0	48	8	I	2	2	8	1	1	9
346			1	2	2	9	9	9	1	48.9	1	7	3	0	3	6	10	70.1574	2	3	2.2	21.03	3	2	1	0	0	1	0	0	0	0	0	0	0	0	0	0	0	15	9	E	2	1	6	1	1	9
347			2	1	1	9	9	9	1	107.6	0	26	9	6	0	0	20	65.7522	1	6	48.6	4.1	1	6	1	1	2	1	2	1	1	1	0	0	2	2	1	1	0	67	6	J	2	2	3	0	0	9
348			1	1	1	9	9	9	2	64.8	1	28	6	6	0	1	20	79.8795	2	4	17.4	7.88	1	6	1	1	2	1	2	1	1	1	0	0	2	1	1	0	0	57	1	E	2	2	3	1	1	9
349			1	1	1	9	9	9	2	69.8	1	20	6	1	3	4	15	66.4695	1	3	41.9	3.79	1	5	1	1	2	1	2	1	1	1	1	0	2	2	1	1	1	85	1	G	1	1	3	0	0	9
350			1	1	2	9	9	9	2	63.6	1	22	6	3	1	4	19	87.9261	2	7	23.3	7.5	1	6	1	1	2	1	2	1	1	1	0	0	2	1	1	1	0	62	5	I	0	2	3	0	0	9
351			1	3	1	9	6	9			0	18	0	0	5	6		92.1807	2	4	11.9		3	0	0	0	1	1	0	0	1	0	0	0	0	0	0	0	0	20	10	G	0	2	1	1	1	9
352			2	1	2	9	9	9	1	82.1	1	26	7	1	1	1	18	66.5517	1	6	28.6	5.95	1	6	1	1	2	1	2	1	1	1	1	0	2	2	1	1	1	85	3	A	3	2	8	0	0	9
354			1	1	2	9	9	9	1	60.3	1	28	9	4	0	0	20	76.8241	2	9	18.6	5	1	6	1	1	2	1	2	1	1	1	0	0	1	2	1	1	1	67	4	J	1	1	8	0	0	9
355			2	1	1	9	2	9	1	81.7	1	11	5	2	0	3	20	73.5222	1	6	24.3		1	4	1	1	2	1	2	0	1	1	0	0	2	1	0	0	0	48	11	I	4	2	8	1	1	9
356			1	2	2	9	9	9	0	68.2	1	18	7	7	0	1	20	71.4141	2	4	13.3	7.88	1	6	1	1	2	1	2	1	1	1	0	0	2	2	1	0	1	67	1	E	1	2	3	0	0	9
357			2	1	2	9	9	9	1	63.7	0	26	9	6	0	0	20	68.0137	2	2	15.7	3.9	1	6	1	1	2	1	2	1	1	1	1	0	2	2	1	1	1	85	1	I	0	2	3	0	0	9
358			2	1	1	9	9	9	1	60.1	1	18	5	5	1	1	18	88.7639	2	1	21.1	4.08	1	5	1	1	2	1	2	1	1	1	0	0	2	0	1	0	0	53	1	I	3	1	1	1	1
359			1	1	1	9	6	9	2	69.1	1	15	1	1		6	6	84.3176	2	4	8.6		3	3	1	0	2	1	2	0	1	1	0	0	1	1	0	0	0	41	2	N	1	1	1	1	1	9
360			1	2	2	9	9	9	0	86.4	1	22	9	4	0	3	20	70.4339	2	4	19	5.72	1	6	1	1	2	1	2	1	1	1	1	0	2	2	1	1	1	85	5	N	0	2	3	0	0	9
361			2	1	2	9	9	9	0	73.6	1	26	7	0	0	0	20	87.4798	1	3	21.6	5	1	6	1	1	2	1	2	1	1	1	0	0	2	2	1	1	1	74	2	J	2	2	8	0	0	9
362		1	2	1	2	9	2	9	0		1	28	4	2	2	3	3	69.3196	1	6	16.4			0																	16	B	1		8			2
363			2	1	2	9	9	9	0	96.9	0	28	9	3	0	0	20	67.3895	1	5	36.8	2.9	1	6	1	1	2	1	2	1	1	1	1	0	2	2	1	1	1	85	6	I	1	2	8	0	0	9
364			2	1	2	9	9	9	0	103.8	0	25	9	9	0	0	20	71.4196	1	4	25.8	6.4	1	6	1	1	2	1	2	1	1	1	0	0	2	2	1	0	1	67	1	Z	1	2	3	0	0	9
365			2	1	2	9	2	9	1	75.5	0	24	9	4	0	0	20	66.3984	1	2	32.5		1	4	1	1	2	1	2	1	1	1	1	1	2	2	1	1	1	100	3	L	0	2	3	0	0	9
366			1	1	2	9	9	9	2	76.2	0	26	9	9	0	0	20	66.4476	2	2	25	3.07	1	6	1	1	2	1	2	1	1	1	1	0	2	2	1	1	1	85	1	I	1	2	1	0	0	9
367			2	1	1	9	9	9	0	41.4	1	21	2	1	0	5	17	82.7132	2	3	13	9.09	3	4	1	1	2	1	2	0	1	1	0	0	1	2	1	0	0	53	13	N	1	1	1	1	1	9
368			1	1	1	9	9	9	2	58.7	0	26	5	5	0	0	20	80.2355	2	2	16.3	7.3	2	5	1	1	2	1	2	1	1	1	0	0	2	2	1	1	1	74	11	S	0	2	3	0	0	9
369			2	1	2	9	9	9	0	89.1	0	23	9	9	0	1	20	79.4004	2	2	25.3	4.3	1	6	1	1	2	1	2	1	1	1	0	0	2	2	1	1	1	74	1	T	0	2	3	0	0	9
370			2	1	2	9	9	9	2	96.4	0	26	9	6	0	0	20	70.2669	1	5	43.1	4.1	1	6	1	1	2	1	2	1	1	1	0	0	2	2	1	1	1	74	1	I	0	2	8	0	0	9
371			2	1	1	9	9	9	0	80.8	1	22	2	2	0	4	15	83.8713	1	2	30.4	6.25	2	5	1	1	2	1	2	0	1	1	0	0	2	1	0	0	0	48	1	M	0	2	1	1	1	9
372			2	1	2	9	9	9	0	79.2	0	28	9	9	0	0	18	70.5982	2	7	19.9	6.37	1	6	1	1	2	1	2	1	1	1	0	0	2	2	1	1	0	67	3	J	0	2	8	0	0	9
373			1	1	1	9	9	9	1	61.9	0	26	9	9	0	0	20	86.8364	2	2	16.7	3.66	1	6	1	1	2	1	2	1	1	1	0	0	2	2	1	1	1	74	0	I	0	2	8	0	0	9
374			2	1	1	9	9	9	2	61.9	0	28	9	9	0	0	20	74.3354	2	8	28.3	3.12	1	6	1	1	2	1	2	1	1	1	1	1	2	2	1	1	1	100	2	J	1	2	1	0	0	9
375			1	1	2	9	9	9	0	56.9	0	26	9	6	0	0	20	90.4257	2	2	15.4	3.71	1	6	1	1	2	1	2	1	1	1	1	1	2	2	1	1	1	100	2	J	0	2	3	0	0	9
376	1		1	1	1	9	9	9	0	55.6	0	22	6	2	0	3	18	89.4127	2	2	12.8	14.15	2	5																	8	R	2		3			9
377			2	1	2	9	9	9	0	106.5	0	22	9	9	1	1	20	78.5462	1	4	29.9	4.82	1	6	1	1	2	1	2	1	1	1	0	0	2	2	1	1	1	74	1	I	1	2	1	0	0	9
378			1	1	2	9	9	9	1	55.3	1	18	6	1	0	3	17	90.1081	2	3	7.5	9.51	2	6	0	0	2	1	2	0	1	1	0	0	0	0	1	1	1	41	27	J	1	2	1	1	1	9
379			1	1	1	9	9	9	0	62.7	1	15		6	1	4	19	83.1075	2	7	15.1	9.09	2	6	1	1	2	1	2	1	1	1	0	0	2	1	1	1	0	62	11	J	1	2	8	0	0	9
380			1	1	1	9	9	9	1	53.3	0	28	9	9	0	1	20	65.1335	2	2	24.5	3.33	1	6	1	1	2	1	2	1	1	1	1	0	2	2	1	1	1	85	3	R	1	2	8	0	0	9
381			1	2	1	9	9	9	1	44.6	1	20	2	2	3	5	17	80.512	2	4	10.8	12.2	1	6	1	1	2	1	2	1	1	1	0	0	1	1	1	0	0	53	8	J	2	2	1	1	1	9
382			1	1	2	9	9	9	0	62.4	1	20	7	3	0	0	20	86.694	2	5	22.8	7.99	1	6	1	1	2	1	2	1	1	1	0	0	1	1	1	0	0	53	4	J	0	2	1	1	1
383			1	1	1	9	6	9	1	150	1	23	6	6	0	2		81.5277	2	2	8.9		3	0	0	0	2	1	2	1	1	1	0	0	2	1	0	0	0	44	9	A	0	2	8	1	1	9
384			1	1	1	9	9	9	0	48.5	1	22	7	7	0	2	20	81.2238	2	4	17.8	5.78	1	6	1	1	2	1	2	1	1	1	0	0	2	2	1	0	1	67	1	N	1	2	3	0	0	9
385			1	1	1	9	9	9	1	97.8	1	15	4	4	0	3		79.6003	2	3	16.9	6.38	3	6	0	1	0	1	2	1	1	1	1	0	2	2	1	0	0	53	6	E	3	2	3	1	1	9
386			2	1	1	9	9	9	2	81.5	0	28	9	9	0	0	20	65.2293	2	5	18.3	4.11	1	6	1	1	2	1	2	1	1	1	1	1	2	2	1	1	1	100	4	N	2	2	3	0	0	9
387		2	2	1	2	9	9	9	1	99.6	0	26	9	9	0	0	20	70.1218	1	3	39.9	3.91	1	6																	1	I	1		3			9
388			1	2	1	9	6	9	1		1	26	4	2	2	5	13	83.2745	2	5	19.2		2	3	1	0	0	1	2	0	0	0	0	0	2	2	0	0	0	36	8	J	1	1	3	1	1	9
389			2	1	1	9	9	9	1	90.2	0		9	3	0	1	18	65.4839	1	10	24.1	7.67	1	6	1	1	2	1	2	1	1	1	0	0	2	2	1	1	1	74	5	N	0	2	1	0	0	9
390			2	1	2	9	9	9	1	78.7	1	28	7	7	0	1	18	79.0281	1	2	20.8	4.9	1	6	1	1	2	1	2	1	1	1	1	0	2	2	1	1	1	85	1	J	3	2	1	0	0	9
